# Supplementary material for: Nitrogen limitation, toxin synthesis potential, and toxicity of cyanobacterial populations in Lake Okeechobee and the St. Lucie River Estuary, Florida, during the 2016 state of emergency event
Source: PLoS One. 2018 May 23;13(5):e0196278. doi: 10.1371/journal.pone.0196278 (PMC5965861; doi:10.1371/journal.pone.0196278)
Supplement: S1 File — (XLSX) [file pone.0196278.s001.xlsx]

## Sheet: Sheet1
LO 1	LO 2	Canal 1	Canal 2	SLE 1	SLE 6.5	SLE 10
47.84	4.75	2.05	10.85	0.88	0.42	0.51
20.07	2.48	3.61	4.76	3.31	0.24	0.52
