# Supplementary material for: Nitrogen limitation, toxin synthesis potential, and toxicity of cyanobacterial populations in Lake Okeechobee and the St. Lucie River Estuary, Florida, during the 2016 state of emergency event
Source: PLoS One. 2018 May 23;13(5):e0196278. doi: 10.1371/journal.pone.0196278 (PMC5965861; doi:10.1371/journal.pone.0196278)
Supplement: S2 File — (XLSX) [file pone.0196278.s002.xlsx]

## Sheet: Sheet1
LO 1	LO 2	Canal 1	Canal 2	SLE 1	SLE 6.5	SLE 10
110.01	33.46	13.5	54.13	30.52	32.71	21.25
118.23	27.08	33.02	68.36	31.57	32.96	18.77
80.71	34.64	26.15	47.6	22.31	33.56	17.03
