# Supplementary material for: Nitrogen limitation, toxin synthesis potential, and toxicity of cyanobacterial populations in Lake Okeechobee and the St. Lucie River Estuary, Florida, during the 2016 state of emergency event
Source: PLoS One. 2018 May 23;13(5):e0196278. doi: 10.1371/journal.pone.0196278 (PMC5965861; doi:10.1371/journal.pone.0196278)
Supplement: S3 File — (XLSX) [file pone.0196278.s003.xlsx]

## Sheet: Sheet1
LO 1 Microcystis	LO 1 Dolichospermum	LO 1 Aphanocapsa minuta	LO 1 Cyclotella	LO 1 Cymbella	LO 2 Microcystis	LO 2 Dolichospermum	LO 2 Aphanocapsa minuta	LO 2 Cyclotella	LO 2 Cymbella	Canal 1 Microcystis	Canal 1 Dolichospermum	Canal 1 Aphanocapsa minuta	Canal 1 Cyclotella	Canal 1 Cymbella	Canal 2 Microcystis	Canal 2 Dolichospermum	Canal 2 Aphanocapsa minuta	Canal 2 Cyclotella	Canal 2 Cymbella	SLE 1 Microcystis	SLE 1 Dolichospermum	SLE 1 Aphanocapsa minuta	SLE 1 Cyclotella	SLE 1 Cymbella	SLE 6.5 Microcystis	SLE 6.5 Dolichospermum	SLE 6.5 Aphanocapsa minuta	SLE 6.5 Cyclotella	SLE 6.5 Cymbella	SLE 10 Microcystis	SLE 10 Dolichospermum	SLE 10 Aphanocapsa minuta	SLE 10 Cyclotella	SLE 10 Cymbella
6.92121e+06	0	24242.4	0	18181.8	5.97631e+07	0	46328	0	57910	1.74641e+07	6535.95	19607.8	0	202614	3.60194e+07	6451.61	6451.61	0	180645	0	19351.1	17643.6	0	0	1.34742e+06	44600.9	4694.84	14084.5	2347.42	0	0	12977.1	35114.5	763.359
4.46894e+07	167702	6211.18	0	236025	2.57279e+07	6802.72	20408.2	6802.72	693878	1.56667e+07	0	42424.2	24242.4	18181.8	3.20741e+07	37037	81481.5	7407.41	44444.4	9.46014e+07	0	36231.9	7246.38	79710.1	2.925e+06	0	10714.3	21428.6	3571.43	7643.31	0	10191.1	48407.6	0
