# Supplementary material for: Nitrogen limitation, toxin synthesis potential, and toxicity of cyanobacterial populations in Lake Okeechobee and the St. Lucie River Estuary, Florida, during the 2016 state of emergency event
Source: PLoS One. 2018 May 23;13(5):e0196278. doi: 10.1371/journal.pone.0196278 (PMC5965861; doi:10.1371/journal.pone.0196278)
Supplement: S4 File — (XLSX) [file pone.0196278.s004.xlsx]

## Sheet: Sheet1
LO 1 TN	LO 2 TN	Canal 1 TN	Canal 2 TN	SLE 1 TN	SLE 6.5 TN	SLE 10 TN	LO 1 TP	LO 2 TP	Canal 1 TP	Canal 2 TP	SLE 1 TP	SLE 6.5 TP	SLE 10 TP	LO 1 N:P	LO 2 N:P	Canal 1 N:P	Canal 2 N:P	SLE 1 N:P	SLE 6.5 N:P	SLE 10 N:P
155.188	82.0004	66.2442	98.6961	74.6871	51.683	45.088	5.8026	6.7696	3.5625	3.6875	4.1563	3.1069	2.8922	26.7444	12.113	18.5949	26.7647	17.9697	16.635	15.5895
156.396	79.6076	65.3973	98.5059	77.7391	52.9861	45.2345	5.938	6.7336	3.4282	3.6089	4.258	3.1424	3.0205	26.3379	11.8224	19.076	27.2951	18.2572	16.8614	14.9757
130.386	80.0471	69.5584	78.4459	74.8207	55.9225	49.082	5.9828	6.8202	3.2224	3.6751	4.133	3.2423	2.6921	21.7935	11.7368	21.5858	21.3452	18.1031	17.2479	18.2317
136.76	78.2544	70.1855	84.5333	74.6267	57.967	50.0831	6.1577	6.3762	3.1484	3.9152	4.1051	3.3713	2.4292	22.2095	12.2729	22.2926	21.5912	18.1788	17.1943	20.6169
