# Supplementary material for: Nitrogen limitation, toxin synthesis potential, and toxicity of cyanobacterial populations in Lake Okeechobee and the St. Lucie River Estuary, Florida, during the 2016 state of emergency event
Source: PLoS One. 2018 May 23;13(5):e0196278. doi: 10.1371/journal.pone.0196278 (PMC5965861; doi:10.1371/journal.pone.0196278)
Supplement: S5 File — (XLSX) [file pone.0196278.s005.xlsx]

## Sheet: Sheet1
LO 1 NO2/NO3	LO 2 NO2/NO3	Canal 1 NO2/NO3	Canal 2 NO2/NO3	SLE 1 NO2/NO3	SLE 6.5 NO2/NO3	SLE 10 NO2/NO3	LO 1 Ammonia	LO 2 Ammonia	Canal 1 Ammonia	Canal 2 Ammonia	SLE 1 Ammonia	SLE 6.5 Ammonia	SLE 10 Ammonia	LO 1 Ammonia	LO 2 Ammonia	Canal 1 Ammonia	Canal 2 Ammonia	SLE 1 Ammonia	SLE 6.5 Ammonia	SLE 10 Ammonia	LO 1 SRP	LO 2 SRP	Canal 1 SRP	Canal 2 SRP	SLE 1 SRP	SLE 6.5 SRP	SLE 10 SRP	LO 1 N:P	LO 2 N:P	Canal 1 N:P	Canal 2 N:P	SLE 1 N:P	SLE 6.5 N:P	SLE 10 N:P
0	0	0	0	2.8087	0	0	1.3084	2.5311	1.4123	3.5478	4.9485	0.8259	1.8888	1.0924	1.3854	1.3447	1.2586	1.4625	2.1683	2.4616	1.0924	1.3854	1.3447	1.2586	1.4625	2.1683	2.4616	1.1977	1.8269	1.0503	2.8188	5.304	0.3809	0.7673
0	0	0	0	2.1801	0	0	0.9814	2.6804	1.5017	3.8425	4.9217	1.3326	1.9133	1.0436	1.3405	1.2571	1.2265	1.4097	2.0768	2.2411	1.0436	1.3405	1.2571	1.2265	1.4097	2.0768	2.2411	0.9404	1.9996	1.1946	3.133	5.0379	0.6417	0.8537
0	0	0	0	2.255	0	0	0.9275	3.0024	1.5744	4.9715	5.6595	1.2859	2.474	0.947	1.4663	1.5992	1.283	1.3653	2.2767	2.557	0.947	1.4663	1.5992	1.283	1.3653	2.2767	2.557	0.9795	2.0476	0.9845	3.875	5.7968	0.5648	0.9675
0	0	0	0	3.6312	0	0	N/A	2.9437	1.4596	4.956	5.517	N/A	2.5303	N/A	N/A	N/A	N/A	N/A	N/A	N/A	N/A	N/A	N/A	N/A	N/A	N/A	N/A	N/A	N/A	N/A	N/A	N/A	N/A	N/A
