# Supplementary material for: Nitrogen limitation, toxin synthesis potential, and toxicity of cyanobacterial populations in Lake Okeechobee and the St. Lucie River Estuary, Florida, during the 2016 state of emergency event
Source: PLoS One. 2018 May 23;13(5):e0196278. doi: 10.1371/journal.pone.0196278 (PMC5965861; doi:10.1371/journal.pone.0196278)
Supplement: S6 File — (XLSX) [file pone.0196278.s006.xlsx]

## Sheet: Sheet1
LO 1 mcyE	LO 2 mcyE	Canal 1 mcyE	Canal 2 mcyE	SLE 1 mcyE	SLE 6.5 mcyE	SLE 10 mcyE	LO 1 sxtA	LO 2 sxtA	Canal 1 sxtA	Canal 2 sxtA	SLE 1 sxtA	SLE 6.5 sxtA	SLE 10 sxtA
307267	172875	63223	141396	82481	9280	1036	7549	2112	2894	6412	7549	1569	477
452955	126919	57584	131591	77873	10189	2675	7601	3112	3672	7198	8191	1726	257
N/A	134429	N/A	N/A	N/A	N/A	4720	N/A	1844	1750	N/A	5674	N/A	569
