# Supplementary material for: Nitrogen limitation, toxin synthesis potential, and toxicity of cyanobacterial populations in Lake Okeechobee and the St. Lucie River Estuary, Florida, during the 2016 state of emergency event
Source: PLoS One. 2018 May 23;13(5):e0196278. doi: 10.1371/journal.pone.0196278 (PMC5965861; doi:10.1371/journal.pone.0196278)
Supplement: S7 File — (XLSX) [file pone.0196278.s007.xlsx]

## Sheet: Sheet1
LO 1 N	LO 1 P	LO 1 Data	SLE 1 N	SLE 1 P	SLE 1 Data	SLE 6.5 N	SLE 6.5 P	SLE 6.5 Data	SLE 10 N	SLE 10 P	SLE 10 Data
No N	No P	112.31	No N	No P	41.6	No N	No P	24.91	No N	No P	11.68
No N	No P	117.71	No N	No P	41.5	No N	No P	25.78	No N	No P	12.2
No N	No P	95.01	No N	No P	41.99	No N	No P	24.64	No N	No P	11.51
Yes N	No P	118.13	Yes N	No P	45.14	Yes N	No P	31.88	Yes N	No P	16.53
Yes N	No P	119.63	Yes N	No P	44.31	Yes N	No P	30.4	Yes N	No P	15.14
Yes N	No P	83.48	Yes N	No P	46.3	Yes N	No P	29.97	Yes N	No P	15.06
No N	Yes P	111.47	No N	Yes P	41.87	No N	Yes P	24	No N	Yes P	11.96
No N	Yes P	103.25	No N	Yes P	36.42	No N	Yes P	23.13	No N	Yes P	13.18
No N	Yes P	107.48	No N	Yes P	39.91	No N	Yes P	22.33	No N	Yes P	11.38
Yes N	Yes P	115.74	Yes N	Yes P	41.91	Yes N	Yes P	28.9	Yes N	Yes P	14.49
Yes N	Yes P	111.46	Yes N	Yes P	48.96	Yes N	Yes P	29.89	Yes N	Yes P	13.74
Yes N	Yes P	96.82	Yes N	Yes P	42.58	Yes N	Yes P	29.12	Yes N	Yes P	9.55
