# Supplementary material for: Nitrogen limitation, toxin synthesis potential, and toxicity of cyanobacterial populations in Lake Okeechobee and the St. Lucie River Estuary, Florida, during the 2016 state of emergency event
Source: PLoS One. 2018 May 23;13(5):e0196278. doi: 10.1371/journal.pone.0196278 (PMC5965861; doi:10.1371/journal.pone.0196278)
Supplement: S8 File — (XLSX) [file pone.0196278.s008.xlsx]

## Sheet: Sheet1
LO 1 N	LO 1 P	LO 1 Data	SLE 1 N	SLE 1 P	SLE 1 Data	SLE 6.5 N	SLE 6.5 P	SLE 6.5 Data	SLE 10 N	SLE 10 P	SLE 10 Data
No N	No P	0.09	No N	No P	0.39	No N	No P	-0.28	No N	No P	-0.49
No N	No P	0.13	No N	No P	0.39	No N	No P	-0.25	No N	No P	-0.44
No N	No P	N/A	No N	No P	0.4	No N	No P	-0.29	No N	No P	-0.5
Yes N	No P	0.14	Yes N	No P	0.47	Yes N	No P	-0.08	Yes N	No P	-0.14
Yes N	No P	0.15	Yes N	No P	0.45	Yes N	No P	-0.1	Yes N	No P	-0.23
Yes N	No P	N/A	Yes N	No P	0.5	Yes N	No P	N/A	Yes N	No P	-0.23
No N	Yes P	0.08	No N	Yes P	0.4	No N	Yes P	-0.32	No N	Yes P	-0.46
No N	Yes P	0.04	No N	Yes P	0.26	No N	Yes P	-0.36	No N	Yes P	-0.37
No N	Yes P	N/A	No N	Yes P	0.35	No N	Yes P	-0.39	No N	Yes P	-0.51
Yes N	Yes P	0.12	Yes N	Yes P	0.4	Yes N	Yes P	-0.13	Yes N	Yes P	-0.27
Yes N	Yes P	0.08	Yes N	Yes P	0.55	Yes N	Yes P	-0.1	Yes N	Yes P	-0.33
Yes N	Yes P	N/A	Yes N	Yes P	0.41	Yes N	Yes P	-0.13	Yes N	Yes P	N/A
