# Supplementary material for: Nitrogen limitation, toxin synthesis potential, and toxicity of cyanobacterial populations in Lake Okeechobee and the St. Lucie River Estuary, Florida, during the 2016 state of emergency event
Source: PLoS One. 2018 May 23;13(5):e0196278. doi: 10.1371/journal.pone.0196278 (PMC5965861; doi:10.1371/journal.pone.0196278)
Supplement: S9 File — (XLSX) [file pone.0196278.s009.xlsx]

## Sheet: Sheet1
LO 1	LO 2	LO 3	Canal 1	Canal 2	SLE 1	SLE 2	SLE 6.5
0.16	0.33	0.17	0.22	0.26	0.15	0.28	0.28
0.26	0.34	0.22	0.29	0.3	0.17	0.26	0.23
