# Supplementary material for: Nitrogen limitation, toxin synthesis potential, and toxicity of cyanobacterial populations in Lake Okeechobee and the St. Lucie River Estuary, Florida, during the 2016 state of emergency event
Source: PLoS One. 2018 May 23;13(5):e0196278. doi: 10.1371/journal.pone.0196278 (PMC5965861; doi:10.1371/journal.pone.0196278)
Supplement: S10 File — (XLSX) [file pone.0196278.s010.xlsx]

## Sheet: Sheet1
LO 1	LO 2	LO 3	Canal 1	Canal 2	SLE 1	SLE 2	SLE 6.5
41.27	22.22	34.58	26.14	27.22	15.29	19.43	11.92
46.22	20.72	47.91	35.48	34.07	18.66	25.6	10.98
N/A	21.12	N/A	N/A	N/A	21.1	N/A	12.16
