# Supplementary material for: Nitrogen limitation, toxin synthesis potential, and toxicity of cyanobacterial populations in Lake Okeechobee and the St. Lucie River Estuary, Florida, during the 2016 state of emergency event
Source: PLoS One. 2018 May 23;13(5):e0196278. doi: 10.1371/journal.pone.0196278 (PMC5965861; doi:10.1371/journal.pone.0196278)
Supplement: S11 File — (XLSX) [file pone.0196278.s011.xlsx]

## Sheet: Sheet1
LO 1 Microcystis	LO 1 Dolichospermum	LO 1 Aphanocapsa grevillei	LO 1 Aphanocapsa minuta	LO 1 Cyclotella	LO 2 Microcystis	LO 2 Dolichospermum	LO 2 Aphanocapsa grevillei	LO 2 Aphanocapsa minuta	LO 2 Cyclotella	LO 3 Microcystis	LO 3 Dolichospermum	LO 3 Aphanocapsa grevillei	LO 3 Aphanocapsa minuta	LO 3 Cyclotella	Canal 1 Microcystis	Canal 1 Dolichospermum	Canal 1 Aphanocapsa grevillei	Canal 1 Aphanocapsa minuta	Canal 1 Cyclotella	Canal 2 Microcystis	Canal 2 Dolichospermum	Canal 2 Aphanocapsa grevillei	Canal 2 Aphanocapsa minuta	Canal 2 Cyclotella	SLE 1 Microcystis	SLE 1 Dolichospermum	SLE 1 Aphanocapsa grevillei	SLE 1 Aphanocapsa minuta	SLE 1 Cyclotella	SLE 2 Microcystis	SLE 2 Dolichospermum	SLE 2 Aphanocapsa grevillei	SLE 2 Aphanocapsa minuta	SLE 2 Cyclotella	SLE 6.5 Microcystis	SLE 6.5 Dolichospermum	SLE 6.5 Aphanocapsa grevillei	SLE 6.5 Aphanocapsa minuta	SLE 6.5 Cyclotella
0	0	15921.9	112994	7190.55	0	0	0	118012	21118	20408.2	248609	0	25974	6493.51	1.90714e+07	0	0	32142.9	17857.1	4777.07	0	0	185510	7961.78	579.039	0	0	163868	8106.54	786.231	0	0	2.88285e+06	44553.1	0	0	27604.2	93750	16145.8
6.4767e+06	0	0	75268.8	14336.9	0	591.716	591.716	102959	20118.3	32431.4	3.95073e+06	0	41276.3	1031.91	3.53872e+08	0	0	596.414	331.341	820.964	0	0	3.18808e+06	1368.27	0	0	0	145797	7054.67	3305.79	0	0	121212	18732.8	0	0	0	98776.2	15734.3
0	0	951.928	104236	15706.8	0	0	1.07182e+06	119705	18416.2	N/A	N/A	N/A	N/A	N/A	N/A	N/A	N/A	N/A	N/A	N/A	N/A	N/A	N/A	N/A	3565.06	0	0	145573	14260.2	N/A	N/A	N/A	N/A	N/A	0	0	0	110941	18916.2
