# Supplementary material for: Nitrogen limitation, toxin synthesis potential, and toxicity of cyanobacterial populations in Lake Okeechobee and the St. Lucie River Estuary, Florida, during the 2016 state of emergency event
Source: PLoS One. 2018 May 23;13(5):e0196278. doi: 10.1371/journal.pone.0196278 (PMC5965861; doi:10.1371/journal.pone.0196278)
Supplement: S12 File — (XLSX) [file pone.0196278.s012.xlsx]

## Sheet: Sheet1
LO 1 TN	LO 2 TN	LO 3 TN	Canal 1 TN	Canal 2 TN	SLE 1 TN	SLE 2 TN	SLE 6.5 TN	LO 1 TP	LO 2 TP	LO 3 TP	Canal 1 TP	Canal 2 TP	SLE 1 TP	SLE 2 TP	SLE 6.5 TP	LO 1 NP	LO 2 NP	LO 3 NP	Canal 1 NP	Canal 2 NP	SLE 1 NP	SLE 2 NP	SLE 6.5 NP
73.9816	58.7034	79.9719	55.927	38.0362	72.1651	75.888	65.6704	4.2152	2.3386	1.9098	3.0462	3.003	4.6116	5.1564	4.4051	17.5511	25.102	41.875	18.3594	12.6661	15.6485	14.7171	14.9077
68.9775	66.4511	80.5361	56.0195	36.764	74.1827	76.0705	56.6954	3.7835	2.4977	1.8843	3.0053	3.0083	4.6998	5.1477	4.0303	18.231	26.6045	42.7414	18.6401	12.2209	15.7841	14.7775	14.0673
