# Supplementary material for: Nitrogen limitation, toxin synthesis potential, and toxicity of cyanobacterial populations in Lake Okeechobee and the St. Lucie River Estuary, Florida, during the 2016 state of emergency event
Source: PLoS One. 2018 May 23;13(5):e0196278. doi: 10.1371/journal.pone.0196278 (PMC5965861; doi:10.1371/journal.pone.0196278)
Supplement: S13 File — (XLSX) [file pone.0196278.s013.xlsx]

## Sheet: Sheet1
LO 1 NO2+NO3	LO 2 NO2+NO3	LO 3 NO2+NO3	Canal 1 NO2+NO3	Canal 2 NO2+NO3	SLE 1 NO2+NO3	SLE 2 NO2+NO3	SLE 6.5 NO2+NO3	LO 1 Ammonia	LO 2 Ammonia	LO 3 Ammonia	Canal 1 Ammonia	Canal 2 Ammonia	SLE 1 Ammonia	SLE 2 Ammonia	SLE 6.5 Ammonia	LO 1 SRP	LO 2 SRP	LO 3 SRP	Canal 1 SRP	Canal 2 SRP	SLE 1 SRP	SLE 2 SRP	SLE 6.5 SRP	LO 1 N:P	LO 2 N:P	LO 3 N:P	Canal 1 N:P	Canal 2 N:P	SLE 1 N:P	SLE 2 N:P	SLE 6.5 N:P
7.5	1.43	5.17	3.99	3.21	8.21	9.03	12.92	5.49	5.1	6.16	3.51	2.19	5.65	6.2	5.35	1.45	0.7	0.67	0.93	0.5	1.1	0.92	2.48	8.96	9.28	16.84	8.03	10.88	12.56	16.49	7.37
7.42	1.43	5.93	4.05	3.16	8.14	9	12.99	5.35	3.56	6.23	3.55	2.18	5.61	6.07	5.29	1.31	0.66	0.45	0.94	0.75	1.04	0.77	2.46	9.77	7.61	26.83	8.07	7.08	13.19	19.65	7.42
7.1	1.11	N/A	N/A	N/A	7.92	8.92	12.64	5.07	3.73	N/A	N/A	N/A	4.26	N/A	4.78	1.67	0.37	N/A	N/A	N/A	1.21	0.87	2.53	7.3	12.91	N/A	N/A	N/A	10.04	N/A	6.87
7.04	1.04	N/A	N/A	N/A	7.78	N/A	12.57	4.98	4.88	N/A	N/A	N/A	4.24	N/A	4.78	1.62	0.37	N/A	N/A	N/A	1.15	N/A	2.51	7.43	16.08	N/A	N/A	N/A	10.49	N/A	6.9
