# Supplementary material for: Nitrogen limitation, toxin synthesis potential, and toxicity of cyanobacterial populations in Lake Okeechobee and the St. Lucie River Estuary, Florida, during the 2016 state of emergency event
Source: PLoS One. 2018 May 23;13(5):e0196278. doi: 10.1371/journal.pone.0196278 (PMC5965861; doi:10.1371/journal.pone.0196278)
Supplement: S14 File — (XLSX) [file pone.0196278.s014.xlsx]

## Sheet: Sheet1
LO 1 Bluegreen	LO 2 Bluegreen	LO 3 Bluegreen	LO 4 Bluegreen	LO 5 Bluegreen	LO 6 Bluegreen	Canal 1 Bluegreen	Canal 2 Bluegreen	SLE 1 Bluegreen	SLE 2 Bluegreen	SLE 3 Bluegreen	SLE 4 Bluegreen	SLE 5 Bluegreen	SLE 6 Bluegreen	SLE 6.5 Bluegreen	SLE 7 Bluegreen	SLE 8 Bluegreen	SLE 9 Bluegreen	SLE 10 Bluegreen	SLE 11 Bluegreen	SLE 12 Bluegreen	SLE 13 Bluegreen	LO 1 Green Algae	LO 2 Green Algae	LO 3 Green Algae	LO 4 Green Algae	LO 5 Green Algae	LO 6 Green Algae	Canal 1 Green Algae	Canal 2 Green Algae	SLE 1 Green Algae	SLE 2 Green Algae	SLE 3 Green Algae	SLE 4 Green Algae	SLE 5 Green Algae	SLE 6 Green Algae	SLE 6.5 Green Algae	SLE 7 Green Algae	SLE 8 Green Algae	SLE 9 Green Algae	SLE 10 Green Algae	SLE 11 Green Algae	SLE 12 Green Algae	SLE 13 Green Algae	LO 1 Diatom	LO 2 Diatom	LO 3 Diatom	LO 4 Diatom	LO 5 Diatom	LO 6 Diatom
12.51	25.92	38.97	0.41	4.09	0	17.87	17.92	11.09	12.52	9.1	9.92	10.04	8.67	5.37	3.43	0	1.41	3.52	5.85	5.6	5.14	13.07	25.16	7.94	12	22.96	16.57	17.34	15.84	17.55	14.15	11.99	12.63	13.33	15.24	17.32	18.21	17.5	21.45	14.5	14.19	13.43	10.76	0	0	0	23.6	0	6.1
12.66	26.11	39	0.01	3.21	0.05	17.85	18.01	10.98	12.4	9	9.83	9.18	8.07	6.82	5.87	0	2.08	3.77	5.7	5.93	4.6	13.26	25	8.81	12.43	21.52	17.78	17.41	15.98	17.61	13.45	10.43	12.33	13.81	14.02	17.99	18.51	16	21.81	14.2	14.43	12.8	10.96	0	0	0	20.79	0.38	5.3
12.37	26.12	39.06	0	4.68	0.32	17.9	18.13	11	11.99	9.14	10.05	9.27	9.51	8.18	5.65	1.69	0.98	3.79	6.17	5.62	4.19	13.06	24.33	10.19	13.06	20.78	17.64	17.21	15.91	17.41	13.14	11.87	12.49	9.58	14.31	16.98	17.91	14.36	20.59	14.25	14.83	12.49	11.32	0	0	0	23.14	3.74	5.68
12.64	26.02	38.92	1.23	3.36	0	17.95	18.28	11.28	11.67	9.31	10.28	8.67	8.61	7.81	2.51	0.58	1.89	3.47	5.53	6.22	4.21	13.16	24.29	9.65	11.62	24.19	17.84	17.34	16.02	17.37	14.01	11.53	11.52	10.69	15.84	16.47	24.5	19.54	22.08	14.38	13.85	13.71	10.4	0	0	0	25.44	0	5.17
13.3	25.91	38.41	0	4.39	0	18.09	18.21	11.45	11.53	9.34	9.97	10.35	9.23	7.2	2.73	0.42	1.15	3.44	6.21	6.75	3.94	13.4	24.45	8.83	11.35	22.3	17.51	17.51	16.02	17.47	12.93	10.92	13.79	12.22	14.03	15.98	21.44	17.74	23.08	14.47	14.37	12.23	10.76	0	0	0	24.48	1.11	5.31
12.93	25.54	39.52	0	5.05	0	18.22	18.03	11.36	12.4	9.64	9.67	10.31	8.4	6.99	1.59	0	1	3.41	6.25	5.55	4.66	13.23	24.66	9.46	11.4	19.8	17.64	17.71	15.91	17.36	13.95	10.49	13.53	12.52	14.37	15.95	20.49	17.05	24.72	14.37	14.7	13.5	10.79	0	0	0	25.36	1.97	5.2
12.07	25.42	38.58	0	7.72	0	18.17	18.02	11.08	12.01	10.09	9.17	9.24	8.2	7.43	5.52	0	1.12	3.47	5.41	5.87	4.18	12.95	25.08	8.59	11.25	19.44	17.52	17.51	15.84	17.57	14.25	10.99	12.9	13.11	15.6	16.03	17.55	19.02	24.65	14.23	13.99	13.54	11.26	0	0	0	21.86	7.9	5.31
12.22	25.96	38.73	0	6.39	0	18.19	18.05	11.07	11.54	9.21	10.51	10.74	8.27	7.41	4.31	0.61	2.36	3.33	6.03	6.08	4.41	13.25	25.29	8.53	11.71	20.25	17.36	17.22	16.02	17.46	12.72	11.23	13.37	9.97	14.33	16.28	21.09	16.34	24.53	14.12	14.79	13.79	10.19	0	0	0	25.49	4.53	5.38
12.86	25.86	39.34	0	6.44	0	18.26	18.19	11.03	11.54	9.27	9.03	9.34	8.81	7.25	5.77	1.56	0	3.35	6.05	5.58	4.54	13.62	25.36	8.53	11.9	22.19	17.57	17.35	15.98	17.45	13.09	10.96	13.14	11.39	14.98	16.04	18.87	15.43	21.37	14.26	13.64	12.69	11.55	0	0	0	23.51	3.37	5.28
12.88	26.35	39.61	0	5.99	0	18.3	18.3	11.09	11.63	9.34	9.33	10	8.97	6.94	5.92	0	0.95	3.46	5.81	6.07	4.26	13.11	25.88	8.46	10.28	21.16	17.57	17.39	16.03	17.32	13.03	9.12	14.01	13.24	13.52	16.3	20.96	20.2	20.97	14.21	15.12	12.88	10.69	0	0	0	23.07	2.91	5.41
[truncated: 16 more columns]
