# Supplementary material for: Nitrogen limitation, toxin synthesis potential, and toxicity of cyanobacterial populations in Lake Okeechobee and the St. Lucie River Estuary, Florida, during the 2016 state of emergency event
Source: PLoS One. 2018 May 23;13(5):e0196278. doi: 10.1371/journal.pone.0196278 (PMC5965861; doi:10.1371/journal.pone.0196278)
Supplement: S15 File — (XLSX) [file pone.0196278.s015.xlsx]

## Sheet: Sheet1
LO 1 24 h N	LO 1 24 h P	LO 1 24 h Data	LO 1 72 h N	LO 1 72 h P	LO 1 72 h Data	SLE 1 24 h N	SLE 1 24 h P	SLE 1 24 h Data	SLE 1 72 h N	SLE 1 72 h P	SLE 1 72 h Data	SLE 6.5 24 h N	SLE 6.5 24 h P	SLE 6.5 24 h Data	SLE 6.5 72 h N	SLE 6.5 72 h P	SLE 6.5 72 h Data
No N	No P	28.36	No N	No P	18.53	No N	No P	37.36	No N	No P	25.22	No N	No P	N/A	No N	No P	19.01
No N	No P	26.07	No N	No P	19.05	No N	No P	42.45	No N	No P	26.6	No N	No P	49.31	No N	No P	23.12
No N	No P	30.57	No N	No P	20.77	No N	No P	35.43	No N	No P	26.3	No N	No P	41.5	No N	No P	16.77
Yes N	No P	30.57	Yes N	No P	21.08	Yes N	No P	49.72	Yes N	No P	27.14	Yes N	No P	48.58	Yes N	No P	27.75
Yes N	No P	42.8	Yes N	No P	24.95	Yes N	No P	47.86	Yes N	No P	33.3	Yes N	No P	50.71	Yes N	No P	23.63
Yes N	No P	N/A	Yes N	No P	22.32	Yes N	No P	45.06	Yes N	No P	26.18	Yes N	No P	49.57	Yes N	No P	23.74
No N	Yes P	N/A	No N	Yes P	21.3	No N	Yes P	37.5	No N	Yes P	22.56	No N	Yes P	39.88	No N	Yes P	18.64
No N	Yes P	35.61	No N	Yes P	19.61	No N	Yes P	40.6	No N	Yes P	19.89	No N	Yes P	33.25	No N	Yes P	16.51
No N	Yes P	31.28	No N	Yes P	15.82	No N	Yes P	31.66	No N	Yes P	21.41	No N	Yes P	42.03	No N	Yes P	17.56
Yes N	Yes P	29.82	Yes N	Yes P	24.27	Yes N	Yes P	45.63	Yes N	Yes P	34.47	Yes N	Yes P	52.09	Yes N	Yes P	25.53
Yes N	Yes P	31.13	Yes N	Yes P	19.35	Yes N	Yes P	34.87	Yes N	Yes P	25.38	Yes N	Yes P	51.77	Yes N	Yes P	24.21
Yes N	Yes P	36.27	Yes N	Yes P	21.31	Yes N	Yes P	N/A	Yes N	Yes P	21.53	Yes N	Yes P	49.05	Yes N	Yes P	26.26
