# Supplementary material for: Nitrogen limitation, toxin synthesis potential, and toxicity of cyanobacterial populations in Lake Okeechobee and the St. Lucie River Estuary, Florida, during the 2016 state of emergency event
Source: PLoS One. 2018 May 23;13(5):e0196278. doi: 10.1371/journal.pone.0196278 (PMC5965861; doi:10.1371/journal.pone.0196278)
Supplement: S16 File — (XLSX) [file pone.0196278.s016.xlsx]

## Sheet: Sheet1
LO 1 24 h N	LO 1 24 h P	LO 1 24 h Data	LO 1 72 h N	LO 1 72 h P	LO 1 72 h Data	SLE 1 24 h N	SLE 1 24 h P	SLE 1 24 h Data	SLE 1 72 h N	SLE 1 72 h P	SLE 1 72 h Data	SLE 6.5 24 h N	SLE 6.5 24 h P	SLE 6.5 24 h Data	SLE 6.5 72 h N	SLE 6.5 72 h P	SLE 6.5 72 h Data
No N	No P	-0.43	No N	No P	-0.29	No N	No P	0.71	No N	No P	0.11	No N	No P	1.44	No N	No P	0.16
No N	No P	-0.52	No N	No P	-0.28	No N	No P	0.84	No N	No P	0.12	No N	No P	1.27	No N	No P	0.12
No N	No P	-0.36	No N	No P	-0.25	No N	No P	0.66	No N	No P	0.12	No N	No P	N/A	No N	No P	N/A
Yes N	No P	N/A	Yes N	No P	-0.24	Yes N	No P	1	Yes N	No P	0.13	Yes N	No P	1.42	Yes N	No P	0.29
Yes N	No P	-0.36	Yes N	No P	-0.19	Yes N	No P	0.96	Yes N	No P	0.2	Yes N	No P	1.47	Yes N	No P	0.23
Yes N	No P	-0.02	Yes N	No P	-0.22	Yes N	No P	0.9	Yes N	No P	0.12	Yes N	No P	1.44	Yes N	No P	0.24
No N	Yes P	N/A	No N	Yes P	-0.24	No N	Yes P	0.71	No N	Yes P	0.07	No N	Yes P	1.23	No N	Yes P	0.16
No N	Yes P	-0.21	No N	Yes P	-0.27	No N	Yes P	0.79	No N	Yes P	0.05	No N	Yes P	1.05	No N	Yes P	0.12
No N	Yes P	-0.34	No N	Yes P	-0.34	No N	Yes P	0.55	No N	Yes P	N/A	No N	Yes P	1.28	No N	Yes P	0.14
Yes N	Yes P	N/A	Yes N	Yes P	-0.2	Yes N	Yes P	0.91	Yes N	Yes P	0.21	Yes N	Yes P	1.49	Yes N	Yes P	0.26
Yes N	Yes P	-0.38	Yes N	Yes P	-0.27	Yes N	Yes P	0.64	Yes N	Yes P	0.11	Yes N	Yes P	1.49	Yes N	Yes P	0.24
Yes N	Yes P	-0.34	Yes N	Yes P	-0.24	Yes N	Yes P	N/A	Yes N	Yes P	N/A	Yes N	Yes P	1.43	Yes N	Yes P	0.27
