# Supplementary material for: Nitrogen limitation, toxin synthesis potential, and toxicity of cyanobacterial populations in Lake Okeechobee and the St. Lucie River Estuary, Florida, during the 2016 state of emergency event
Source: PLoS One. 2018 May 23;13(5):e0196278. doi: 10.1371/journal.pone.0196278 (PMC5965861; doi:10.1371/journal.pone.0196278)
Supplement: S17 File — (XLSX) [file pone.0196278.s017.xlsx]

## Sheet: Sheet1
LO 1 Bluegreen N	LO 1 Bluegreen P	LO 1 Bluegreen Data	SLE 1 Bluegreen N	SLE 1 Bluegreen P	SLE 1 Bluegreen Data	SLE 6.5 Bluegreen N	SLE 6.5 Bluegreen P	SLE 6.5 Bluegreen Data	LO 1 Green Algae N	LO 1 Green Algae P	LO 1 Green Algae Data	SLE 1 Green Algae N	SLE 1 Green Algae P	SLE 1 Green Algae Data	SLE 6.5 Green Algae N	SLE 6.5 Green Algae P	SLE 6.5 Green Algae Data	LO 1 Diatom N	LO 1 Diatom P	LO 1 Diatom Data	SLE 1 Diatom N	SLE 1 Diatom P	SLE 1 Diatom Data	SLE 6.5 Diatom N	SLE 6.5 Diatom P	SLE 6.5 Diatom Data
No N	No P	11.87	No N	No P	12.267	No N	No P	8.395	No N	No P	42.41	No N	No P	29.895	No N	No P	35.589	No N	No P	0	No N	No P	5.516	No N	No P	16.715
No N	No P	12.364	No N	No P	13.706	No N	No P	8.268	No N	No P	44.253	No N	No P	31.345	No N	No P	35.527	No N	No P	0.161	No N	No P	6.296	No N	No P	12.768
No N	No P	11.474	No N	No P	15.356	No N	No P	7.643	No N	No P	40.295	No N	No P	28.984	No N	No P	34.411	No N	No P	0.018	No N	No P	4.889	No N	No P	12.192
Yes N	No P	14.254	Yes N	No P	15.706	Yes N	No P	9.572	Yes N	No P	47.056	Yes N	No P	37.125	Yes N	No P	38.076	Yes N	No P	1.506	Yes N	No P	8.699	Yes N	No P	19.827
Yes N	No P	14.079	Yes N	No P	14.753	Yes N	No P	9.416	Yes N	No P	47.352	Yes N	No P	37.626	Yes N	No P	37.242	Yes N	No P	1.835	Yes N	No P	8.014	Yes N	No P	19.664
Yes N	No P	17.057	Yes N	No P	16.293	Yes N	No P	10.855	Yes N	No P	47.866	Yes N	No P	37.979	Yes N	No P	38.824	Yes N	No P	0	Yes N	No P	7.805	Yes N	No P	18.986
No N	Yes P	12.214	No N	Yes P	12.624	No N	Yes P	7.109	No N	Yes P	42.169	No N	Yes P	30.998	No N	Yes P	34.398	No N	Yes P	0	No N	Yes P	6.882	No N	Yes P	14.275
No N	Yes P	10.595	No N	Yes P	12.413	No N	Yes P	7.444	No N	Yes P	40.649	No N	Yes P	31.77	No N	Yes P	35.285	No N	Yes P	0.105	No N	Yes P	4.71	No N	Yes P	14.854
No N	Yes P	11.115	No N	Yes P	11.131	No N	Yes P	7.452	No N	Yes P	40.182	No N	Yes P	31.327	No N	Yes P	34.072	No N	Yes P	0	No N	Yes P	5.621	No N	Yes P	13.502
Yes N	Yes P	15.179	Yes N	Yes P	16.51	Yes N	Yes P	12.873	Yes N	Yes P	49.518	Yes N	Yes P	39.593	Yes N	Yes P	39.391	Yes N	Yes P	0.087	Yes N	Yes P	7.641	Yes N	Yes P	19.024
Yes N	Yes P	14.779	Yes N	Yes P	16.279	Yes N	Yes P	10.386	Yes N	Yes P	46.864	Yes N	Yes P	37.932	Yes N	Yes P	39.639	Yes N	Yes P	0.146	Yes N	Yes P	5.406	Yes N	Yes P	25.886
Yes N	Yes P	12.019	Yes N	Yes P	16.707	Yes N	Yes P	9.672	Yes N	Yes P	45.418	Yes N	Yes P	39.084	Yes N	Yes P	39.728	Yes N	Yes P	0.242	Yes N	Yes P	9.382	Yes N	Yes P	18.389
