# Supplementary material for: Nitrogen limitation, toxin synthesis potential, and toxicity of cyanobacterial populations in Lake Okeechobee and the St. Lucie River Estuary, Florida, during the 2016 state of emergency event
Source: PLoS One. 2018 May 23;13(5):e0196278. doi: 10.1371/journal.pone.0196278 (PMC5965861; doi:10.1371/journal.pone.0196278)
Supplement: S18 File — (XLSX) [file pone.0196278.s018.xlsx]

## Sheet: Sheet1
Microcystin	Microcystin	Microcystin	Microcystin	Microcystin	Microcystin	Microcystin	mcyE	mcyE	mcyE	mcyE	mcyE	mcyE	mcyE	Total N	Total N	Total N	Total N	Total N	Total N	Total N
LO 1	LO 2	Canal 1	Canal 2	SLE 1	SLE 6.5	SLE 10	LO 1 mcyE	LO 2 mcyE	Canal 1 mcyE	Canal 2 mcyE	SLE 1 mcyE	SLE 6.5 mcyE	SLE 10 mcyE	LO 1 TN	LO 2 TN	Canal 1 TN	Canal 2 TN	SLE 1 TN	SLE 6.5 TN	SLE 10 TN
47.84	4.75	2.05	10.85	0.88	0.42	0.51	307267	172875	63223	141396	82481	9280	1036	155.188	82.0004	66.2442	98.6961	74.6871	51.683	45.088
20.07	2.48	3.61	4.76	3.31	0.24	0.52	452955	126919	57584	131591	77873	10189	2675	156.396	79.6076	65.3973	98.5059	77.7391	52.9861	45.2345
							N/A	134429	N/A	N/A	N/A	N/A	4720	130.386	80.0471	69.5584	78.4459	74.8207	55.9225	49.082
														136.76	78.2544	70.1855	84.5333	74.6267	57.967	50.0831
